# Supplementary material for: Infection Prevention and Control at Lira University Hospital, Uganda: More Needs to Be Done
Source: Trop Med Infect Dis. 2021 May 1;6(2):69. doi: 10.3390/tropicalmed6020069 (PMC8167580; doi:10.3390/tropicalmed6020069)
Supplement: Supplementary file 1 [file tropicalmed-06-00069-s001.zip]

Archive with 1 entries (1 files):
- tropicalmed-1192778-supplementary.pdf
